# Supplementary material for: Evaluation of the Diagnostic and Predictive Significance of Postoperative C-Reactive Protein to Transferrin or Albumin Ratio in Identifying Septic Events Following Major Abdominal Surgery
Source: J Clin Med. 2025 Jun 18;14(12):4341. doi: 10.3390/jcm14124341 (PMC12194131; doi:10.3390/jcm14124341)
Supplement: Supplementary file 1 [file jcm-14-04341-s001.zip]

Archive with 1 entries (1 files):
- jcm-3677648-supplementary.pdf
